# Supplementary material for: Which National Factors Are Most Influential in the Spread of COVID-19?
Source: Int J Environ Res Public Health. 2021 Jul 16;18(14):7592. doi: 10.3390/ijerph18147592 (PMC8307075; doi:10.3390/ijerph18147592)
Supplement: Supplementary file 1 [file ijerph-18-07592-s001.zip]

Archive with 1 entries (1 files):
- ijerph-1256444-supplementary.pdf
